# Supplementary material for: The Use of Natural Fiber-Rich Food Product Is Safe and Reduces Aberrant Crypt Foci in a Pre-Clinical Model
Source: Nutrients. 2021 Aug 6;13(8):2708. doi: 10.3390/nu13082708 (PMC8401268; doi:10.3390/nu13082708)
Supplement: Supplementary file 1 [file nutrients-13-02708-s001.zip]

Archive with 1 entries (1 files):
- nutrients-1259046-supplementary.pdf
